# Supplementary material for: Genome-Wide Analysis of the HSF Gene Family Reveals Its Role in Astragalus mongholicus under Different Light Conditions
Source: Biology (Basel). 2024 Apr 19;13(4):280. doi: 10.3390/biology13040280 (PMC11048653; doi:10.3390/biology13040280)
Supplement: Supplementary file 1 [file biology-13-00280-s001.zip]

Archive with 5 entries (4 files):
- biology-2970256-supplementary/Supplementary File/
- biology-2970256-supplementary/Supplementary File/Supplementary Table 1.xlsx
- biology-2970256-supplementary/Supplementary File/Supplementary Table 2.xlsx
- biology-2970256-supplementary/Supplementary File/Supplementary Table 3.xlsx
- biology-2970256-supplementary/Supplementary File/Supplementary Table 4.xlsx
