# Supplementary material for: Genome-Wide Analysis of the HSF Gene Family Reveals Its Role in Astragalus mongholicus under Different Light Conditions
Source: Biology (Basel). 2024 Apr 19;13(4):280. doi: 10.3390/biology13040280 (PMC11048653; doi:10.3390/biology13040280)
Supplement: Supplementary file 1 [file biology-13-00280-s001.zip › biology-2970256-supplementary/Supplementary File/Supplementary Table 1.xlsx]

## Sheet: Sheet1
The list of 22 AmHSF genes identified in this study
gene ID	Rename	Theoretical pI	Molecular weight	Number of amino acids	GRAVY
Am01G022090.1	AmHSF1	6.25	28578.1	257	-0.731
Am02G003570.1	AmHSF2	7.2	31598.6	273	-0.73
Am02G018880.1	AmHSF3	4.87	50585.6	444	-0.664
Am02G034260.1	AmHSF4	8.62	33704.2	303	-0.434
Am02G034930.1	AmHSF5	5.12	40512.6	348	-0.764
Am03G006850.1	AmHSF6	5	41534.5	368	-0.537
Am03G007880.1	AmHSF7	8.17	40068	354	-0.628
Am04G002890.1	AmHSF8	5.07	39356.8	360	-0.569
Am04G005780.1	AmHSF9	8.73	30945.5	279	-0.829
Am04G010510.1	AmHSF10	4.97	54897.1	496	-0.709
Am04G026020.1	AmHSF11	6.3	30918.9	267	-0.616
Am05G010910.1	AmHSF12	4.92	54794.1	490	-0.61
Am05G025750.1	AmHSF13	6.91	23747.2	204	-0.661
Am05G029480.1	AmHSF14	5.09	46317.8	407	-0.683
Am05G030480.1	AmHSF15	5.52	54313.2	481	-0.754
Am05G039620.1	AmHSF16	4.83	40679.9	359	-0.547
Am06G005190.1	AmHSF17	4.91	41160.3	361	-0.575
Am06G023430.1	AmHSF18	5.85	47507.4	419	-0.704
Am07G010410.1	AmHSF19	5.47	37782.4	342	-0.513
Am07G015870.1	AmHSF20	5.26	37673.6	332	-0.465
Am09G012050.1	AmHSF21	8.07	27513.1	237	-0.854
Am09G014090.1	AmHSF22	4.94	41070	353	-0.801
