# Supplementary material for: Genome-Wide Analysis of the HSF Gene Family Reveals Its Role in Astragalus mongholicus under Different Light Conditions
Source: Biology (Basel). 2024 Apr 19;13(4):280. doi: 10.3390/biology13040280 (PMC11048653; doi:10.3390/biology13040280)
Supplement: Supplementary file 1 [file biology-13-00280-s001.zip › biology-2970256-supplementary/Supplementary File/Supplementary Table 3.xlsx]

## Sheet: Sheet1
Expression data of HSF genes in AMM under different tissues
		Root-1	Root-2	Root-3	Stem-1	Stem-2	Stem-3	Leaf-1	Leaf-2	Leaf-3
Am01G022090.1	AmHSF1	6.85	17.97	17.98	1.55	2.04	1.65	0.38	0.42	1.09
Am02G003570.1	AmHSF2	27.83	12.97	20.78	12.05	6.26	9.87	7.47	3.79	9.46
Am02G018880.1	AmHSF3	0.24	0.09	0.17	0.32	0.28	0.24	1.23	0.52	0.91
Am02G034260.1	AmHSF4	16.7	16.78	7.45	0.98	0.49	0.34	0.23	0.92	0.73
Am02G034930.1	AmHSF5	0.71	1.04	2.03	0.14	0.13	0.36	0.05	0.04	0.17
Am03G006850.1	AmHSF6	1.87	2.34	1.51	2.48	1.31	2.21	3.67	4.09	4.26
Am03G007880.1	AmHSF7	0	0	0	0.3	0.39	0.29	0.13	0.25	0.12
Am04G002890.1	AmHSF8	158.48	125.61	154.6	145.86	126.21	102.21	191.95	120.54	86.82
Am04G005780.1	AmHSF9	27.59	54.98	29.64	11.55	9.99	12.83	0.93	1.4	1.87
Am04G010510.1	AmHSF10	13.91	20.07	17.52	10.59	7.97	10.87	12.29	14.78	14.43
Am04G026020.1	AmHSF11	0	0	0.09	0	0	0	0	0.02	0
Am05G010910.1	AmHSF12	9.1	10.21	9.14	5.32	4.33	9.1	4.94	5.63	8.66
Am05G025750.1	AmHSF13	0.3	0.19	0.18	0	0	0	0	0	0
Am05G029480.1	AmHSF14	15.82	13.95	12.79	10.1	15.98	10.42	5.41	6.65	6.97
Am05G030480.1	AmHSF15	7.97	9.85	8.72	3.93	1.48	4.38	2.45	2.66	3.93
Am05G039620.1	AmHSF16	1.41	0.45	1.13	0.75	0.89	0.92	0.48	0.41	0.51
Am06G005190.1	AmHSF17	0	0	0	0	0	0	0	0	0
Am06G023430.1	AmHSF18	5.33	6.27	3.88	2.58	1.93	3.44	1.25	3.1	2.48
Am07G010410.1	AmHSF19	54.3	35.66	36.36	10.84	16.66	15.51	13.25	13.91	9
Am07G015870.1	AmHSF20	20.43	8.3	12.85	46.49	64.26	40.89	100.91	41.03	35.19
Am09G012050.1	AmHSF21	1.26	2.1	1.58	0.15	0.08	0	0	0	0
Am09G014090.1	AmHSF22	0.88	2.02	2.38	0.18	0.35	0.57	0.05	0.18	0.47
