# Supplementary material for: Genome-Wide Analysis of the HSF Gene Family Reveals Its Role in Astragalus mongholicus under Different Light Conditions
Source: Biology (Basel). 2024 Apr 19;13(4):280. doi: 10.3390/biology13040280 (PMC11048653; doi:10.3390/biology13040280)
Supplement: Supplementary file 1 [file biology-13-00280-s001.zip › biology-2970256-supplementary/Supplementary File/Supplementary Table 4.xlsx]

## Sheet: Sheet1
The qRT-PCR primers sequences used in this study.
AmHSF1-F	AGGTGAAGATGTGGAAGGGG
AmHSF1-R	CCTCTCTTGCGGCAATTACC
AmHSF2-F	GGTATGGAGAAGAGGCAGCA
AmHSF2-R	CCATGGACTCGATTTTGCGT
AmHSF5-F	TGGTCTTCATGAAACTGGTCC
AmHSF5-R	GGAAAAGGCTTGTGGATCCC
AmHSF4-F	ACCTACCAGCTCGTTGACAA
AmHSF4-R	GAGCAAATCCCTGGCGAAAA
AmHSF3-F	GCTGTGAGAATGAGCTGTGG
AmHSF3-R	GGAGATTCATCAACTGGCCAC
AmHSF6-F	GTAACAGCTTCGTCGTGTGG
AmHSF6-R	CCATAGGTGTTGAGTTGGCG
AmHSF7-F	GTGTCTCGCTGCAGTCAAAG
AmHSF7-R	CTAACAAGTGGAGGGAGGCA
AmHSF8-F	ACCAGTTAGAGCGGTGTCTC
AmHSF8-R	CGACTTGTGGTATGGTGCAC
AmHSF9-F	TTTTCCAGCTTTGTTCGCCA
AmHSF9-R	AGAGAAGCTCCTTTTGCCCT
AmHSF10-F	TCAACAACAGGCTCAGCAAC
AmHSF10-R	GCTGTCTCAACCTCACAAGC
AmHSF11-F	CATTGTGTCTTGGGGTGATGA
AmHSF11-R	GCTACCACCTTCTTGAAACCA
AmHSF12-F	GCTGGGAGTTTGCACATGAA
AmHSF12-R	TTCAACACATGCCCCAACAG
AmHSF13-F	GGTGTATCATCCCCTTCCCC
AmHSF13-R	AGCTGCAGTACCATTCACCT
AmHSF14-F	GAACTCTGAACCAGCTGCAC
AmHSF14-R	CACCGGGATCCTCTGTCAAG
AmHSF15-F	TGAGATCGTTTCGTGGAGCT
AmHSF15-R	AGTTGTCGGATGAAGCTGGA
AmHSF16-F	GCTTCTGAGTGATCGCCTTC
AmHSF16-R	AACAAATTGCCCGCTTCAGT
AmHSF17-F	CCATTAGCCGAATCAGAGCG
AmHSF17-R	TCCAAACGGTCTTTCGAGGA
AmHSF18-F	ACTACTAACGGCGTGGTTCA
AmHSF18-R	CACTTCGTGCAAACCTTCCA
AmHSF19-F	ACTTCTCAAGCTTCGTTCGC
AmHSF19-R	AAGCCGTTTCTCTCCTCTCC
AmHSF20-F	AGATCTATTCCGACGCCGTT
AmHSF20-R	ACGGTAGGGTTCCAAACGAT
AmHSF21-F	CGTTAATGTTCCGACGCCAT
AmHSF21-R	ATTATCCGCCGCCATTTCAC
AmHSF23-F	GAGGGGCTTCATGAGGTGG
AmHSF23-R	AGTGCCTCCTCTGTTCCAAG
AmHSF22-F	TGTACGCCAGCTCAATACCT
AmHSF22-R	TTGTCCAAGCTTTCCTTCGC
